# Supplementary material for: Physicochemical, Nutritional, Microbiological, and Sensory Qualities of Chicken Burgers Reformulated with Mediterranean Plant Ingredients and Health-Promoting Compounds
Source: Foods. 2021 Sep 9;10(9):2129. doi: 10.3390/foods10092129 (PMC8471101; doi:10.3390/foods10092129)
Supplement: Supplementary file 1 [file foods-10-02129-s001.zip]

Archive with 1 entries (1 files):
- foods-1356336-supplementary.pdf
